# Supplementary material for: An Integrative Review of Recovery Services to Improve the Lives of Adults Living with Severe Mental Illness
Source: Int J Environ Res Public Health. 2021 Aug 23;18(16):8873. doi: 10.3390/ijerph18168873 (PMC8393579; doi:10.3390/ijerph18168873)
Supplement: Supplementary file 1 [file ijerph-18-08873-s001.zip]

Archive with 1 entries (1 files):
- ijerph-1263766-supplementary.pdf
